# Supplementary material for: Structure and Glass Transition Temperature of Amorphous Dispersions of Model Pharmaceuticals with Nucleobases from Molecular Dynamics
Source: Pharmaceutics. 2021 Aug 13;13(8):1253. doi: 10.3390/pharmaceutics13081253 (PMC8400648; doi:10.3390/pharmaceutics13081253)
Supplement: Supplementary file 1 [file pharmaceutics-13-01253-s001.zip]

Archive with 1 entries (1 files):
- pharmaceutics-1342792-supplementary.pdf
